# Supplementary material for: A Case Report of Chronic Stress in Honey Bee Colonies Induced by Pathogens and Acaricide Residues
Source: Pathogens. 2021 Jul 29;10(8):955. doi: 10.3390/pathogens10080955 (PMC8398566; doi:10.3390/pathogens10080955)
Supplement: Supplementary file 1 [file pathogens-10-00955-s001.zip]

Archive with 1 entries (1 files):
- pathogens-1275517-Supplementary information revised.pdf
